# Supplementary material for: Tea-Residue-Derived Klebsiella pneumoniae CGMCC 31459: Genomic Insights and Antioxidant Activity of Its Exopolysaccharides
Source: Biomolecules. 2025 Nov 7;15(11):1569. doi: 10.3390/biom15111569 (PMC12650511; doi:10.3390/biom15111569)
Supplement: Supplementary file 1 [file biomolecules-15-01569-s001.zip]

Archive with 1 entries (1 files):
- biomolecules-3860600-supplementary.pdf
